# Supplementary material for: Haemato-Immunological Response of Immunized Atlantic Salmon (Salmo salar) to Moritella viscosa Challenge and Antigens
Source: Vaccines (Basel). 2024 Jan 10;12(1):70. doi: 10.3390/vaccines12010070 (PMC10818610; doi:10.3390/vaccines12010070)
Supplement: Supplementary file 1 [file vaccines-12-00070-s001.zip]

Archive with 1 entries (1 files):
- vaccines-2715364-supplementary.pdf
